# Supplementary material for: Identification of compounds from chufa (Eleocharis dulcis) peels by widely targeted metabolomics
Source: Food Sci Nutr. 2022 Oct 3;11(1):545–54. doi: 10.1002/fsn3.3085 (PMC9834879; doi:10.1002/fsn3.3085)
Supplement: Supplementary file 1 — Supinfo S1 [file FSN3-11-545-s001.xlsx]

## Sheet: Sheet1
Differential metabolites between BCWC(ED1) and SCWC(ED2)
Index	Compounds	Class	ED1-1	ED1-2	ED1-3	ED2-1	ED2-2	ED2-3	VIP	Fold_Change	Log2FC	Type
pma0134	D(-)-Threose	Carbohydrates	272000	214000	223000	94100	110000	82000	1.25872	0.403526	-1.30927	down
pma0149	Sinapoyl malate	Organic acids and derivatives	736000	791000	730000	186000	182000	131000	1.28226	0.22109	-2.17729	down
pma0214	methylQuercetin O-hexoside	Flavonol	433000	419000	189000	1360000	1630000	1970000	1.21576	4.76465	2.25237	up
pma0249	Selgin 5-O-hexoside	Flavone	402000	316000	254000	1220000	910000	1400000	1.24632	3.63169	1.86064	up
pma0359	Tricin 5-O-acetylglucoside	Flavone	406000	365000	342000	104000	121000	159000	1.24793	0.345013	-1.53528	down
pma0633	N-p-coumaroylspermine	Phenolamides	9	9	9	293000	291000	281000	1.29209	32037	14.9675	up
pma0692	N', N''-di-p-coumaroylspermidine	Phenolamides	49100	49400	20500	91100	114000	83800	1.07852	2.42773	1.27961	up
pma0779	Tricin O-rhamnosyl-O-malonylhexoside	Flavone	1750000	2740000	1250000	333000	301000	390000	1.24309	0.178397	-2.48684	down
pma0791	Naringenin O-malonylhexoside	Flavanone	10500000	4550000	7210000	590000	676000	779000	1.25934	0.0918688	-3.44428	down
pma0795	Tricetin O-malonylhexoside	Flavone	23500000	14600000	13800000	2180000	3120000	2220000	1.26542	0.144894	-2.78693	down
pma0825	Chrysin O-malonylhexoside	Flavone	1030000	1220000	959000	143000	207000	252000	1.26022	0.187597	-2.41429	down
pma1303	LysoPC 16:2	Lipids	69700	9	9	913000	886000	967000	1.0599	39.6741	5.31013	up
pma1590	Peonidin O-hexoside	Anthocyanins	211000	213000	97900	564000	745000	1180000	1.19282	4.76911	2.25372	up
pma1839	N-sinapoyl cadaverine	Phenolamides	9	9	9	244000	302000	235000	1.29172	28925.9	14.8201	up
pma1840	Coumaroyl choline	Alkaloids	1160000	487000	1580000	325000	261000	284000	1.10516	0.2696	-1.89111	down
pma3606	9-Hydroxy-(10E,12Z,15Z)-octadecatrienoic acid	Lipids	1560000	1410000	2040000	4720000	5560000	6040000	1.26626	3.25749	1.70376	up
pma6281	Methylglutaric acid	Organic acids and derivatives	20500	25100	24500	6600	12400	10700	1.17443	0.42368	-1.23895	down
pma6389	Ayanin	Flavonol	6040000	4900000	4150000	1490000	1710000	1400000	1.26787	0.304838	-1.71389	down
pma6455	Ribulose-5-phosphate	Carbohydrates	254000	204000	320000	95700	118000	80900	1.2217	0.378663	-1.40101	down
pma6496	Luteolin 6-C-glucoside	Flavone	978000	1290000	624000	5990000	6740000	7490000	1.2604	6.9917	2.80564	up
pma6561	Caffeic acid O-glucoside	Phenylpropanoids	1670000	1590000	2190000	682000	517000	503000	1.25769	0.312294	-1.67903	down
pma6599	6-Hydroxymethylherniarin	Phenylpropanoids	3280000	3370000	3190000	1210000	1200000	1070000	1.29054	0.353659	-1.49957	down
pmb0115	3-Hydroxykynurenine	Amino acid and derivatives	628000	516000	652000	265000	309000	281000	1.25756	0.476058	-1.07079	down
pmb0130	N-Acetyl tryptamine	Phenolamides	221000	242000	236000	9	9	9	1.29217	3.86266e-05	-14.66	down
pmb0142	Caffeic aldehyde	Phenylpropanoids	89000	91000	83100	193000	166000	175000	1.27701	2.02965	1.02123	up
pmb0160	MAG (18:3) isomer5	Lipids	6120000	32800000	5600000	978000	727000	692000	1.18237	0.053841	-4.21515	down
pmb0161	DGMG (18:2) isomer1	Lipids	239000	607000	169000	58300	42600	42500	1.19048	0.141281	-2.82336	down
pmb0163	DGMG (18:2) isomer3	Lipids	134000	618000	158000	93100	51700	37400	1.03392	0.20022	-2.32034	down
pmb0164	MAG (18:2) isomer1	Lipids	131000	624000	163000	51300	9	9	1.01854	0.055902	-4.16096	down
pmb0165	LysoPC 16:1	Lipids	9400000	8100000	10300000	3360000	3850000	2990000	1.26883	0.366906	-1.44652	down
pmb0197	N2-methylguanosine	Nucleotide and derivates	5310000	3200000	4470000	1420000	2460000	2210000	1.10701	0.469183	-1.09178	down
pmb0235	O-Feruloyl coumarin	Phenylpropanoids	690000	663000	100000	1480000	4490000	2600000	1.04274	5.89814	2.56026	up
pmb0325	N-Feruloyl spermidine	Phenolamides	294000	347000	290000	747000	770000	748000	1.27949	2.43287	1.28266	up
pmb0382	O-Feruloyl 4-hydroxylcoumarin	Phenylpropanoids	18400000	13600000	16000000	2010000	2310000	2240000	1.28508	0.136667	-2.87127	down
pmb0426	5-Methoxy-N,N-dimethyltryptamine	Alkaloids	32200	34300	18900	66600	82400	108000	1.19373	3.00937	1.58946	up
pmb0464	Aspartic acid di-O-glucoside	Amino acid and derivatives	106000	95200	36600	234000	215000	185000	1.07964	2.66611	1.41473	up
pmb0468	N-formylmethionine	Amino acid and derivatives	9	9	9	313000	340000	376000	1.29238	38111.1	15.2179	up
pmb0514	Adenosine 3'-monophosphate	Nucleotide and derivates	521000	596000	412000	1030000	1480000	1330000	1.22565	2.51145	1.32852	up
pmb0576	Apigenin O-malonylhexoside	Flavone	91700000	39700000	49400000	7000000	6740000	6000000	1.25784	0.109181	-3.1952	down
pmb0588	Luteolin 3',7-di-O-glucoside	Flavone	1980000	1860000	1460000	11800000	11400000	11900000	1.28535	6.62264	2.72741	up
pmb0592	Chrysoeriol O-hexosyl-O-rutinoside	Flavone	65900	56300	52200	205000	266000	246000	1.27893	4.11124	2.03957	up
pmb0603	Chrysoeriol O-hexosyl-O-hexoside	Flavone	76100	69000	50500	169000	248000	134000	1.17787	2.81697	1.49415	up
pmb0608	Chrysoeriol O-malonylhexoside	Flavone	2740000	3070000	1040000	592000	573000	690000	1.12195	0.270803	-1.88468	down
pmb0626	6-C-hexosyl-apigenin O-hexosyl-O-hexoside	Flavone	51200	61100	41600	151000	181000	108000	1.20511	2.859	1.51551	up
pmb0628	Eriodictiol C-hexosyl-O-hexoside	Flavone	701000	480000	431000	2020000	1930000	2280000	1.26181	3.86476	1.95038	up
pmb0629	Chrysoeriol 6-C-hexoside	Flavone	9	9	9	1970000	1300000	1300000	1.29148	169259	17.3689	up
pmb0645	6-C-hexosyl-hesperetin O-hexoside	Flavone	356000	458000	317000	1730000	1890000	1750000	1.27713	4.74801	2.24732	up
pmb0662	C-hexosyl-luteolin O-feruloylhexoside	Flavone	141000	90700	115000	780000	710000	691000	1.27924	6.29074	2.65323	up
pmb0686	Eriodictyol O-malonylhexoside	Flavanone	813000	740000	1260000	149000	174000	143000	1.26725	0.165659	-2.59371	down
pmb0696	8-C-hexosyl chrysoeriol O-hexoside	Flavone	695000	591000	291000	2140000	2330000	2440000	1.21766	4.38174	2.1315	up
pmb0712	Tricin 5-O-hexosyl-O-hexoside	Flavone	80000	91300	98800	334000	232000	391000	1.25435	3.54313	1.82503	up
pmb0713	Tricin 7-O-hexosyl-O-hexoside	Flavone	173000	152000	95600	458000	341000	560000	1.20729	3.2311	1.69202	up
pmb0716	Tricin di-O-hexoside	Flavone	88100	66400	43200	225000	207000	187000	1.21017	3.13101	1.64663	up
pmb0720	Tricin O-malonylhexoside	Flavone	1800000	2580000	1380000	1090000	708000	724000	1.13432	0.437847	-1.1915	down
pmb0723	Tricin 4'-O-(β-guaiacylglyceryl) ether O-hexoside	Flavone	104000	98500	128000	322000	247000	407000	1.24319	2.9531	1.56223	up
pmb0727	Tricin O-glycerol	Flavone	326000	251000	212000	9	9	9	1.29189	3.42205e-05	-14.8348	down
pmb0739	Tricin O-hexosyl-O-syringin alcohol	Flavone	45000	39000	43700	107000	87400	112000	1.2711	2.39937	1.26266	up
pmb0751	5-O-p-Coumaroyl shikimic acid	Organic acids and derivatives	49900	68800	61600	185000	150000	174000	1.26304	2.82307	1.49727	up
pmb0752	3-O-Feruloyl quinic acid	Organic acids and derivatives	188000	163000	137000	241000	494000	339000	1.10568	2.20082	1.13804	up
pmb0774	N-hydroxy tryptamine	Alkaloids	53400	59400	54300	139000	153000	111000	1.25203	2.41173	1.27007	up
pmb0786	Glucosamine	Carbohydrates	718000	677000	653000	3940000	3730000	3680000	1.2905	5.54199	2.4704	up
pmb0818	Methoxyindoleacetic acid	Indole derivatives	19600000	20400000	12600000	3820000	7570000	5150000	1.19149	0.314449	-1.6691	down
pmb0848	LysoPC 16:1 (2n isomer)	Lipids	13000000	19200000	15700000	1020000	966000	607000	1.28427	0.0541336	-4.20733	down
pmb0852	LysoPC 18:2	Lipids	13900000	35600000	21600000	6820000	4130000	4020000	1.19513	0.210549	-2.24778	down
pmb0862	LysoPC 12:1	Lipids	12900	13600	11100	3810	7780	5160	1.15469	0.445479	-1.16657	down
pmb0863	LysoPC 16:2 (2n isomer)	Lipids	1130000	2030000	1890000	82500	67300	56000	1.28245	0.0407525	-4.61697	down
pmb0865	LysoPC 18:3 (2n isomer)	Lipids	13300000	44800000	26800000	3790000	2540000	2380000	1.22392	0.102591	-3.28502	down
pmb0866	LysoPC 14:0	Lipids	240000	347000	187000	101000	93800	71000	1.20949	0.343411	-1.54199	down
pmb0873	LysoPC 18:2 (2n isomer)	Lipids	27400000	70800000	41400000	13000000	8140000	7660000	1.19726	0.206304	-2.27716	down
pmb0874	LysoPE 18:2 (2n isomer)	Lipids	345000	1090000	513000	9	9	9	1.29025	1.38604e-05	-16.1387	down
pmb0876	LysoPE 16:0	Lipids	147000000	116000000	131000000	21500000	4750000	4570000	1.21911	0.0782234	-3.67626	down
pmb0882	LysoPC 18:1	Lipids	5990000	12600000	6970000	2660000	1060000	900000	1.1837	0.180751	-2.46792	down
pmb0890	MAG (18:2)	Lipids	4280000	8680000	2440000	822000	702000	1450000	1.13036	0.193117	-2.37245	down
pmb0896	N'-Feruloyl putrescine	Phenolamides	10900000	8150000	4250000	3060000	3580000	2450000	1.07873	0.390129	-1.35798	down
pmb0962	Lysine butyrate	Amino acid and derivatives	665000	1090000	1400000	16900	32900	45800	1.26113	0.0303011	-5.04449	down
pmb1096	Indole	Indole derivatives	429000	456000	303000	98500	187000	141000	1.18834	0.359007	-1.47792	down
pmb1207	O-Feruloyl 3-hydroxylcoumarin	Phenylpropanoids	349000	508000	532000	9	9	9	1.29176	1.94384e-05	-15.6507	down
pmb1312	Tricin 4'-O-(β-guaiacylglyceryl) ether 7-O-hexoside	Flavone	154000	162000	194000	442000	274000	464000	1.18849	2.31373	1.21022	up
pmb1318	8-Methyl-2-oxo-4-phenyl-2H-chromen-7-yl 4-(hexyloxy)benzoate	Organic acids and derivatives	1260000	1300000	991000	401000	407000	467000	1.26757	0.359054	-1.47773	down
pmb1466	Tricin 4'-O-syringic acid	Flavone	247000	144000	340000	9	9	9	1.29001	3.69357e-05	-14.7246	down
pmb1574	Octadecadien-6-ynoic acid	Lipids	22000000	20900000	22000000	6550000	6470000	7060000	1.28849	0.309399	-1.69246	down
pmb1656	MAG (18:3) isomer4	Lipids	611000	1970000	445000	106000	108000	148000	1.16435	0.11963	-3.06335	down
pmb2165	LysoPC 10:0	Lipids	33900	34200	50800	11200	9	9	1.02113	0.0943482	-3.40586	down
pmb2222	Phytocassane C	Terpene	4340000	3330000	3490000	1260000	247000	401000	1.16306	0.170968	-2.5482	down
pmb2319	LysoPC 15:0	Lipids	413000	666000	208000	114000	61600	61000	1.17028	0.183838	-2.44349	down
pmb2363	MAG (18:1) isomer1	Lipids	1180000	3830000	1450000	742000	496000	610000	1.07437	0.286068	-1.80557	down
pmb2388	LysoPC 18:0 (2n isomer)	Lipids	1070000	2030000	1260000	550000	369000	305000	1.20378	0.280734	-1.83272	down
pmb2406	LysoPC 17:0	Lipids	422000	557000	205000	115000	40100	26800	1.15329	0.153632	-2.70245	down
pmb2444	MAG (18:3) isomer1	Lipids	968000	3150000	884000	116000	124000	146000	1.22232	0.0771691	-3.69583	down
pmb2497	4-Hydroxy-3-methoxymandelate	Organic acids and derivatives	65400	72100	92300	170000	165000	135000	1.21666	2.04526	1.03228	up
pmb2507	2-Deoxyribose 1-phosphate	Others	793000	1210000	746000	136000	134000	93700	1.27393	0.132303	-2.91809	down
pmb2620	3,4-Dimethoxycinnamic acid	Phenylpropanoids	713000	2800000	467000	159000	118000	118000	1.14097	0.0992462	-3.33284	down
pmb2657	Argininosuccinate	Organic acids and derivatives	102000	207000	113000	38100	38000	34300	1.22567	0.261611	-1.9345	down
pmb2787	9-KODE	Lipids	2800000	3290000	1230000	5330000	14300000	10200000	1.10747	4.07514	2.02685	up
pmb2799	12,13-EODE	Lipids	14000000	12500000	8920000	35300000	61900000	55400000	1.23784	4.3083	2.10712	up
pmb2804	13-HPODE	Lipids	19600000	18600000	21200000	3600000	3690000	4190000	1.28641	0.193266	-2.37134	down
pmb2819	O-Caffeoyl maltotriose	Phenylpropanoids	17700	11000	7000	36200	20800	28600	1.06747	2.39776	1.26169	up
pmb2850	Tricin	Flavone	8820000	7450000	11700000	3500000	2500000	3550000	1.2222	0.341437	-1.55031	down
pmb2855	L-Glutamine O-hexside	Amino acid and derivatives	653000	562000	566000	42600000	54100000	43500000	1.29058	78.7198	6.29866	up
pmb2857	L-Glutamic acid O-glucoside	Amino acid and derivatives	137000	107000	92100	6880000	8390000	6710000	1.28861	65.3972	6.03116	up
pmb2928	Gallic acid O-Hexoside	Organic acids and derivatives	617000	1070000	832000	361000	463000	361000	1.16699	0.470425	-1.08796	down
pmb2933	Caftaric acid	Phenylpropanoids	667000	551000	42500	9	34700	9	1.03338	0.027543	-5.18217	down
pmb2984	Acetyl-eriodictyol O-hexoside	Flavone	36100	38900	23700	12300	9	9	1.00177	0.124802	-3.00228	down
pmb2986	Chrysoeriol O-hexosyl-O-malonylhexoside	Flavone	15800	9	9	101000	62000	55000	1.02225	13.7818	3.78469	up
pmb2999	Chrysoeriol 5-O-hexoside	Flavone	2830000	2030000	1750000	871000	747000	756000	1.24007	0.359153	-1.47733	down
pmb3006	Apigenin 7-O-glucoside (Cosmosiin)	Flavone	486000	514000	221000	1680000	1560000	1580000	1.2039	3.94758	1.98097	up
pmb3024	Luteolin C-hexoside	Flavone	1010000	1060000	597000	6810000	6410000	6500000	1.2693	7.39408	2.88637	up
pmb3042	Tricin 5-O-hexoside	Flavone	921000	878000	784000	2480000	1940000	2900000	1.25981	2.83391	1.5028	up
pmb3047	Tricin 4'-O-(syringyl alcohol) ether 5-O-hexoside	Flavone	252000	386000	302000	822000	665000	871000	1.23266	2.50851	1.32683	up
pmb3049	Tricin 4'-O-(syringyl alcohol) ether 7-O-hexoside	Flavone	97200	120000	86500	15500	9	9	1.05407	0.0510965	-4.29063	down
pmb3051	Tricin 4'-O-syringyl alcohol	Flavone	287000	354000	730000	157000	116000	147000	1.13304	0.306346	-1.70677	down
pmb3052	Tricin 4'-O-β-guaiacylglycerol	Flavone	323000	294000	583000	157000	121000	165000	1.15211	0.369167	-1.43766	down
pmb3055	p-Coumaroyl quinic acid O-glucuronic acid	Organic acids and derivatives	44200	29600	46600	9	9	9	1.29104	0.000224252	-12.1226	down
pmb3056	Homovanilloyl quinic acid	Organic acids and derivatives	15000	9	9	53600	89800	74000	1.02796	14.476	3.85559	up
pmb3062	Eudesmoyl quinic acid	Organic acids and derivatives	9	9	9	107000	214000	168000	1.29125	18111.1	14.1446	up
pmb3075	3-O-p-Coumaroyl shikimic acid	Organic acids and derivatives	13800	21900	21200	138000	84700	62500	1.21359	5.0123	2.32547	up
pmb3101	2-Isopropylmalate	Organic acids and derivatives	5130000	6370000	13000000	322000	465000	230000	1.26369	0.0415102	-4.59039	down
pmb3121	LysoPE 18:1	Lipids	8110000	13600000	17600000	3990000	2180000	851000	1.14689	0.178606	-2.48515	down
pmb3132	LysoPE 18:1 (2n isomer)	Lipids	9270000	15900000	19900000	4720000	2600000	961000	1.13843	0.183736	-2.44429	down
pmc0281	Adenosine O-ribose	Nucleotide and derivates	1400000	3590000	1670000	59300000	68500000	62200000	1.2722	28.5285	4.83433	up
pmc0304	Succinyladenosine	Nucleotide and derivates	102000000	141000000	84400000	18000000	21400000	18800000	1.27301	0.177764	-2.49196	down
pmc0960	LysoPC 20:4	Lipids	30100000	53900000	33300000	15100000	11500000	9030000	1.21045	0.303751	-1.71904	down
pmc1990	4'-Hydroxy-5,7-dimethoxyflavanone	Flavanone	37600	56100	45500	11100	11200	10200	1.27712	0.233477	-2.09865	down
pmd0023	Adenosine	Nucleotide and derivates	70900	58000	65200	1450000	1410000	1370000	1.29116	21.7929	4.44579	up
pmd0130	LysoPC 14:0 (2n isomer)	Lipids	458000	675000	344000	212000	218000	150000	1.16573	0.392688	-1.34855	down
pmd0136	LysoPC 18:0	Lipids	55500000	37900000	28300000	9530000	1370000	1870000	1.1671	0.10493	-3.2525	down
pmd0144	LysoPC 20:1 (2n isomer)	Lipids	328000	355000	206000	116000	84800	56200	1.19846	0.289089	-1.79042	down
pmd0145	LysoPC 20:1	Lipids	358000	412000	214000	107000	62900	86600	1.21058	0.260671	-1.9397	down
pmd0158	LysoPE 14:0 (2n isomer)	Lipids	324000	537000	912000	46400	42900	30400	1.25574	0.0675127	-3.8887	down
pmd0160	LysoPE 16:0 (2n isomer)	Lipids	22800000	23800000	21700000	3940000	1250000	1020000	1.23454	0.0909224	-3.45922	down
pme0007	L-Citrulline	Amino acid and derivatives	458000	360000	284000	1300000	1800000	1240000	1.24541	3.93829	1.97757	up
pme0026	L-(+)-Lysine	Amino acid and derivatives	64100	68400	66900	251000	300000	246000	1.28454	3.99699	1.99891	up
pme0032	Hypoxanthine	Nucleotide and derivates	1490000	2210000	1840000	97300	105000	109000	1.28769	0.0561913	-4.15351	down
pme0042	L-(+)-Arginine	Amino acid and derivatives	5110000	4190000	1120000	58000000	73500000	56200000	1.22868	18.0134	4.171	up
pme0050	L-Tryptophan	Amino acid and derivatives	37600000	36500000	24300000	8050000	10900000	8230000	1.25223	0.27622	-1.85611	down
pme0059	Quinine	Alkaloids	9	9	9	79600	116000	198000	1.29173	14577.8	13.8315	up
pme0089	Luteolin	Flavone	213000000	224000000	196000000	87600000	89100000	85900000	1.28845	0.41485	-1.26934	down
pme0108	5-Methylcytosine	Nucleotide and derivates	5520000	4830000	2610000	743000	1400000	926000	1.19752	0.236806	-2.07823	down
pme0138	Nα-Acetyl-L-glutamine	Amino acid and derivatives	7680000	6210000	4730000	14700000	13600000	17200000	1.22416	2.44361	1.28901	up
pme0161	L-Homoserine	Amino acid and derivatives	37300	73300	43700	1280000	1450000	1230000	1.28	25.6643	4.68169	up
pme0164	N-γ-Acetyl-N-2-Formyl-5-methoxykynurenamine	Amino acid and derivatives	721000	589000	943000	156000	101000	155000	1.25398	0.182867	-2.45113	down
pme0176	Phenylacetyl-L-glutamine	Amino acid and derivatives	62100	69500	163000	19100	14900	12700	1.21107	0.15852	-2.65726	down
pme0183	2-Hydroxy-6-aminopurine	Nucleotide and derivates	11500000	13200000	21400000	464000	678000	508000	1.28055	0.0357918	-4.80423	down
pme0197	Quercetin 3-O-rutinoside (Rutin)	Flavonol	789000	1040000	294000	1450000	1620000	1850000	1.00075	2.31748	1.21255	up
pme0199	Quercetin	Flavonol	8530000	12900000	5480000	28600000	30200000	28700000	1.19495	3.25158	1.70114	up
pme0243	Glutaric acid	Organic acids and derivatives	6830000	6360000	7900000	2620000	3360000	3360000	1.24709	0.442864	-1.17506	down
pme0255	Cytidine	Nucleotide and derivates	480000	524000	424000	155000	206000	119000	1.24426	0.336134	-1.57289	down
pme0256	Xanthine	Nucleotide and derivates	1610000	3680000	1860000	378000	430000	414000	1.23893	0.170909	-2.5487	down
pme0267	2-Methylsuccinic acid	Organic acids and derivatives	6950000	6410000	7830000	2720000	3390000	3390000	1.25419	0.448325	-1.15738	down
pme0279	2,6-Diaminooimelic acid	Amino acid and derivatives	2930000	3060000	2930000	681000	1090000	682000	1.26074	0.275	-1.8625	down
pme0285	4-Guanidinobutyric acid	Organic acids and derivatives	82200	91500	109000	291000	300000	289000	1.27931	3.11284	1.63823	up
pme0363	Chrysoeriol	Flavone	118000000	91000000	94000000	39900000	41700000	41200000	1.27016	0.405281	-1.30301	down
pme0371	Naringenin 7-O-glucoside (Prunin)	Flavanone	2320000	1220000	2880000	831000	991000	804000	1.08713	0.409034	-1.28971	down
pme0374	Isovitexin	Flavone	510000	554000	609000	252000	295000	244000	1.26745	0.472803	-1.08069	down
pme0376	Naringenin	Flavanone	8940000	6650000	5020000	628000	970000	589000	1.26948	0.106114	-3.23632	down
pme0379	Apigenin	Flavone	8550000	7460000	10200000	2610000	4170000	1300000	1.14443	0.308279	-1.69769	down
pme0397	Shikimic acid	Organic acids and derivatives	1510000	1370000	1420000	216000	176000	178000	1.28965	0.132558	-2.9153	down
pme0444	Malvidin 3-O-glucoside (Oenin)	Anthocyanins	1220000	1200000	945000	2910000	2590000	3420000	1.26044	2.65082	1.40644	up
pme0450	L-Epicatechin	Polyphenol	13500000	11600000	4260000	3350000	3860000	2530000	1.03923	0.331744	-1.59186	down
pme0491	6-hydroxynicotinic acid	Vitamins and derivatives	53000	504000	120000	937000	686000	856000	1.01727	3.66174	1.87253	up
pme0499	D-Sorbitol	Alcohols	881000	1460000	920000	264000	338000	276000	1.24903	0.269243	-1.89302	down
pme0513	Xylitol	Alcohols	484000	732000	575000	89000	117000	69700	1.27113	0.153936	-2.69959	down
pme1097	Adenine	Nucleotide and derivates	7870000	8520000	6670000	1800000	2750000	1910000	1.26176	0.280139	-1.83579	down
pme1107	Guanine	Nucleotide and derivates	2550000	2820000	3270000	78400	143000	70200	1.28272	0.03375	-4.88897	down
pme1162	Gallic acid	Organic acids and derivatives	39100000	24100000	49200000	7870000	10800000	9130000	1.22154	0.247331	-2.01549	down
pme1194	Deoxycytidine	Nucleotide and derivates	89100	74400	40300	237000	160000	160000	1.13706	2.73307	1.45052	up
pme1201	Phloretin	Flavanone	287000	137000	541000	129000	32400	34200	1.04961	0.202694	-2.30262	down
pme1228	5-Hydroxy-L-tryptophan	Amino acid and derivatives	9	9	9	1610000	1500000	1830000	1.29239	182963	17.4812	up
pme1261	Pantothenol	Alcohols	142000	129000	288000	444000	335000	1150000	1.03912	3.45081	1.78693	up
pme1266	3-Methylxanthine	Nucleotide and derivates	604000	806000	580000	371000	327000	255000	1.20636	0.478894	-1.06222	down
pme1292	Homogentisic acid	Organic acids and derivatives	2220000	2730000	2680000	19100000	18300000	12500000	1.27126	6.53997	2.70928	up
pme1294	Xanthosine	Nucleotide and derivates	7620000	9500000	6280000	15200000	21600000	15800000	1.19209	2.24786	1.16855	up
pme1310	N'-Formylkynurenine	Amino acid and derivatives	91600	38800	109000	9	9	9	1.28814	0.000112782	-13.1142	down
pme1322	Nα-Acetyl-L-arginine	Amino acid and derivatives	42000	76300	31900	263000	241000	209000	1.22204	4.747	2.24702	up
pme1368	L-Pipecolic acid	Amino acid and derivatives	93900	54500	114000	482000	511000	628000	1.25796	6.17759	2.62704	up
pme1376	2'-Deoxycytidine-5'-monophosphate	Nucleotide and derivates	9	9	9	321000	233000	208000	1.29121	28222.2	14.7845	up
pme1408	L-Glutamine	Amino acid and derivatives	2010000	2660000	1650000	806000	1020000	825000	1.21835	0.419462	-1.25339	down
pme1416	L-Tryptamine	Alkaloids	21800	32900	12000	9	9	9	1.28936	0.000404798	-11.2705	down
pme1439	p-Coumaric acid	Phenylpropanoids	783000	1200000	578000	3770000	3810000	3770000	1.2423	4.43186	2.14791	up
pme1472	Vanillic acid	Phenylpropanoids	471000	400000	165000	773000	1100000	975000	1.09211	2.74903	1.45893	up
pme1506	Kaempferol 7-O-rhamnoside	Flavonol	81500	82100	74600	9	9	9	1.29221	0.00011335	-13.1069	down
pme1544	Acacetin	Flavone	119000	158000	430000	9	32600	9	1.03871	0.0461358	-4.43797	down
pme1578	Genistein (4',5,7-Trihydroxyisoflavone)	Isoflavone	151000	114000	145000	9	9	9	1.29178	6.58537e-05	-13.8904	down
pme1599	7-O-Methyleriodictyol	Flavanone	384000	591000	538000	1490000	1900000	754000	1.07211	2.73893	1.45361	up
pme1637	Coniferyl alcohol	Phenylpropanoids	162000	260000	151000	45300	49400	36200	1.25464	0.228447	-2.13007	down
pme1643	(+)-piperitol	Terpene	9	9	7440	42700	29900	27400	1.03764	13.4084	3.74507	up
pme1662	sakuranetin	Flavone	71600	58000	64700	9	9	9	1.29196	0.00013896	-12.813	down
pme1667	Isovitexin 7-O-glucoside (Saponarin)	Flavonoid	4280000	4700000	4660000	849000	1020000	1250000	1.27286	0.228666	-2.12869	down
pme1676	N-(3-Indolylacetyl)-L-alanine	Amino acid and derivatives	43700	19300	67300	9	9	9	1.28621	0.000207214	-12.2366	down
pme1691	Acetylcholine	Alkaloids	171000	188000	220000	533000	561000	485000	1.27271	2.72712	1.44738	up
pme1715	L-Saccharopine	Amino acid and derivatives	5460000	4840000	7320000	68000000	54900000	64300000	1.28511	10.6243	3.40929	up
pme1814	2,5-dihydroxybenzoic acid (Gentisic acid)	Organic acids and derivatives	58300000	25200000	66800000	18900000	17200000	17300000	1.08176	0.355289	-1.49293	down
pme1820	p–Hydroxyphenyl acetic acid	Organic acids and derivatives	99500	50300	70000	264000	361000	284000	1.2375	4.13558	2.04809	up
pme1824	Protocatechuic acid	Polyphenol	12800000	5490000	14200000	3530000	3110000	3460000	1.12275	0.310865	-1.68564	down
pme1977	Suberic acid	Organic acids and derivatives	1060000	829000	1920000	5960000	4170000	4410000	1.20514	3.81727	1.93254	up
pme2009	L-(+)-Tartaric acid	Organic acids and derivatives	32400	57900	74100	141000	190000	138000	1.16018	2.8528	1.51238	up
pme2024	serotonin	Alkaloids	55000	32600	39900	164000	119000	175000	1.24227	3.59216	1.84485	up
pme2108	L-Carnitine	Alkaloids	91100	153000	122000	31300	61000	35500	1.1735	0.349085	-1.51835	down
pme2131	3-(3-hydroxyphenyl)propionate acid	Organic acids and derivatives	8160	9	9	36100	30400	35200	1.02832	12.4358	3.63643	up
pme2165	Orotic acid	Vitamins and derivatives	11000000	11900000	6130000	2650000	3460000	2440000	1.20981	0.294523	-1.76355	down
pme2237	Dulcitol	Alcohols	1220000	2040000	1460000	357000	483000	361000	1.25261	0.254449	-1.97455	down
pme2268	Trigonelline	Alkaloids	533000	652000	576000	102000	143000	114000	1.28024	0.203861	-2.29434	down
pme2292	Putrescine	Phenolamides	73700	64200	79800	9	9	9	1.29187	0.000124024	-12.9771	down
pme2319	Hesperetin	Flavanone	3290000	2730000	3710000	1360000	1600000	1150000	1.24023	0.422405	-1.2433	down
pme2362	Mandelic acid	Organic acids and derivatives	131000	118000	119000	9	9	9	1.29213	7.33696e-05	-13.7345	down
pme2380	A-Ketoglutaric acid	Organic acids and derivatives	94900	215000	153000	58300	38400	40500	1.17838	0.296392	-1.75442	down
pme2433	Diethanolamine	Others	447000	328000	461000	127000	209000	158000	1.20245	0.399676	-1.3231	down
pme2435	L-Fucose	Carbohydrates	305000	243000	366000	131000	98100	121000	1.2308	0.383042	-1.38443	down
pme2457	Luteolin 7-O-glucoside (Cynaroside)	Flavone	7870000	9560000	4460000	20300000	17700000	19300000	1.16966	2.61763	1.38826	up
pme2478	Protocatechuic aldehyde	Polyphenol	997000	1030000	1510000	8300000	7320000	6360000	1.27359	6.21431	2.63559	up
pme2550	Cis-Aconitic acid	Organic acids and derivatives	520000	491000	497000	70600	65100	67000	1.29167	0.134416	-2.89522	down
pme2555	Adenosine 5'-monophosphate	Nucleotide and derivates	69200	88900	94900	129000	192000	193000	1.17541	2.03162	1.02263	up
pme2559	N-Acetylaspartate	Amino acid and derivatives	284000	236000	507000	170000	155000	143000	1.08393	0.455696	-1.13386	down
pme2575	L-Carnosine	Amino acid and derivatives	6890	4980	8890	15000	18000	10400	1.08745	2.09056	1.06389	up
pme2598	3,4-Dihydroxybenzeneacetic acid	Organic acids and derivatives	2300000	2690000	2590000	20300000	18300000	12900000	1.27292	6.7942	2.7643	up
pme2601	3-Hydroxypropanoic acid	Organic acids and derivatives	74300	74300	101000	329000	299000	318000	1.27807	3.79006	1.92222	up
pme2607	5-Hydroxyindole-3-acetic acid	Indole derivatives	9	9	9	1430000	899000	1200000	1.29194	130704	16.9959	up
pme2636	Enterodiol	Alcohols	9	9	9	22700	22200	22800	1.29221	2507.41	11.292	up
pme2658	N-Methyltryptamine	Alkaloids	9	9	9	718000	658000	855000	1.29245	82629.6	16.3344	up
pme2661	Vitamin D3	Vitamins and derivatives	9	9	9	65700	77400	65100	1.29185	7711.11	12.9127	up
pme2670	4-Hydroxybenzaldehyde	Organic acids and derivatives	7140000	7990000	14400000	36100000	22000000	25200000	1.15997	2.82086	1.49614	up
pme2695	Phe-Phe	Amino acid and derivatives	1020000	1170000	1310000	353000	300000	307000	1.28054	0.274286	-1.86625	down
pme2706	2,3-Dihydroxybenzoic acid	Organic acids and derivatives	11200000	4900000	13100000	3430000	3110000	3130000	1.1033	0.331164	-1.59438	down
pme2743	N-Phenylacetylglycine	Amino acid and derivatives	9	9	9	1330000	1120000	1360000	1.29229	141111	17.1065	up
pme2812	6-Hydroxymelatonin	Alkaloids	238000	195000	201000	83100	85800	56500	1.25097	0.355521	-1.492	down
pme2827	Palmitaldehyde	Lipids	10700000	16000000	14300000	3170000	4710000	3200000	1.2511	0.270244	-1.88767	down
pme2846	Nicotinamide-N-oxide	Vitamins and derivatives	29000	21300	30000	41200	64500	77900	1.14769	2.28643	1.19309	up
pme2853	Hexanoyl glycine	Amino acid and derivatives	31400	23200	39000	7230	9010	11500	1.21762	0.296368	-1.75454	down
pme2884	Guanidinoethyl sulfonate	Organic acids and derivatives	135000	220000	262000	9	9	32800	1.0128	0.0531896	-4.23271	down
pme2895	Dihydromyricetin	Flavonol	189000	227000	102000	71500	87100	79700	1.07188	0.460039	-1.12017	down
pme2903	4-Hydroxybenzoic acid	Organic acids and derivatives	1840000	1330000	1130000	252000	258000	320000	1.26509	0.193023	-2.37315	down
pme2914	3-Hydroxy-3-methylpentane-1,5-dioic acid	Amino acid and derivatives	9380000	10700000	7910000	4040000	5360000	4070000	1.22655	0.481243	-1.05516	down
pme2957	Naringenin chalcone	Flavanone	13800000	10700000	7850000	972000	1500000	872000	1.26976	0.103369	-3.27412	down
pme2984	Isosakuranetin-7-neohesperidoside (Poncirin)	Flavanone	601000	619000	596000	104000	111000	124000	1.28805	0.186674	-2.42141	down
pme2991	Scopoletin (7-Hydroxy-5-methoxycoumarin)	Phenylpropanoids	197000	201000	53700	1120000	1320000	1510000	1.20454	8.74474	3.12842	up
pme3011	γ-aminobutyric acid	Organic acids and derivatives	19800	11800	27400	9	9	9	1.28875	0.000457627	-11.0935	down
pme3033	N,N-Dimethylglycine	Amino acid and derivatives	205000	115000	314000	9	20700	9	1.06629	0.0326782	-4.93553	down
pme3081	4-(Aminomethyl)-5-(hydroxymethyl)-2-methylpyridin-3-ol	Alcohols	438000	292000	244000	74800	133000	91200	1.19809	0.306982	-1.70378	down
pme3083	2-(Formylamino)benzoic acid	Organic acids and derivatives	4360000	7300000	3950000	20800000	15800000	16000000	1.21895	3.36963	1.75259	up
pme3123	Sinapyl alcohol	Phenylpropanoids	257000	263000	327000	125000	122000	98300	1.25962	0.407674	-1.29451	down
pme3130	Quercetin 4'-O-glucoside (Spiraeoside)	Flavonol	1770000	1780000	1370000	482000	659000	897000	1.17521	0.414228	-1.2715	down
pme3140	6-Hydroxy-4-methylcoumarin	Phenylpropanoids	204000	226000	164000	41600	78900	75300	1.1981	0.32963	-1.60108	down
pme3154	(Rs)-Mevalonic acid	Organic acids and derivatives	420000	720000	737000	9	9	9	1.29146	1.43847e-05	-16.0851	down
pme3197	Cyclic AMP	Nucleotide and derivates	1270000	1190000	1750000	9	9	9	1.29169	6.4133e-06	-17.2505	down
pme3198	2,4-Dihydroxybenzoic acid	Organic acids and derivatives	10800000	4600000	12700000	3060000	2860000	2940000	1.10643	0.315302	-1.66519	down
pme3230	Calycosin	Isoflavone	37300	18600	25400	9	9	9	1.29024	0.000332103	-11.5561	down
pme3251	Glycitein	Isoflavone	35800	27900	32700	9	9	9	1.29183	0.000280083	-11.8019	down
pme3267	Kaempferol 3-O-galactoside (Trifolin)	Flavonol	6670000	8110000	4550000	17700000	15100000	17700000	1.21333	2.61252	1.38544	up
pme3288	3,7-Di-O-methylquercetin	Flavonol	494000	445000	595000	136000	103000	145000	1.26395	0.250326	-1.99812	down
pme3292	Prunetin	Isoflavone	168000	151000	472000	24700	27100	24900	1.22316	0.0969659	-3.36638	down
pme3300	Tricetin	Flavone	1300000	889000	856000	246000	245000	159000	1.2579	0.213465	-2.22793	down
pme3336	N6-Succinyl Adenosine	Nucleotide and derivates	17700000	17500000	14100000	3690000	4150000	3430000	1.28495	0.2286	-2.1291	down
pme3346	5-hydroxyhexanoic acid	Organic acids and derivatives	6630000	7920000	16300000	450000	693000	336000	1.26103	0.0479417	-4.38258	down
pme3369	Rhamnetin (7-O-methxyl quercetin)	Flavonol	325000	427000	230000	2020000	3000000	1610000	1.2416	6.75153	2.75521	up
pme3410	Laricitrin	Flavonol	921000	1000000	1950000	328000	347000	219000	1.20668	0.230948	-2.11436	down
pme3419	Esculetin (6,7-dihydroxycoumarin)	Phenylpropanoids	1700000	1310000	776000	3900000	5160000	4680000	1.21105	3.62916	1.85964	up
pme3425	6-Methoxy-7,8-DihydroxyCoumarin	Phenylpropanoids	21100000	18000000	21900000	3670000	3520000	3460000	1.28851	0.17459	-2.51796	down
pme3428	Esculin (6,7-Dihydroxycoumarin-6-glucoside)	Phenylpropanoids	195000	66900	44100	927000	562000	1090000	1.19276	8.4281	3.07521	up
pme3453	p-Coumaraldehyde	Phenylpropanoids	45200	84300	49500	398000	292000	294000	1.24886	5.49721	2.4587	up
pme3461	Homoeriodictyol	Flavanone	3390000	2590000	3670000	1210000	1370000	1080000	1.25149	0.379275	-1.39869	down
pme3464	Isosakuranetin (4'-Methylnaringenin)	Flavanone	34300	103000	1120000	9	9	9	1.26286	2.14746e-05	-15.507	down
pme3473	Butin	Flavone	15700000	12400000	9150000	1010000	1550000	917000	1.2732	0.0933423	-3.42133	down
pme3514	Morin	Flavonol	9000000	13100000	5440000	29400000	30300000	30200000	1.19168	3.26434	1.70679	up
pme3705	D-glucoronic acid	Others	2650000	3060000	4160000	1230000	820000	1070000	1.23097	0.316109	-1.6615	down
pme3827	3,4-Dihydroxy-DL-phenylalanine	Amino acid and derivatives	3940000	3480000	1690000	1340000	1460000	1250000	1.05926	0.444566	-1.16953	down
pme3838	Guanosine 3',5'-cyclic monophosphate	Nucleotide and derivates	2770000	2010000	2690000	451000	332000	424000	1.27525	0.16158	-2.62968	down
pme3965	2-(dimethylamino)guanosine	Nucleotide and derivates	1400000	1150000	1460000	434000	582000	428000	1.25755	0.3601	-1.47353	down
pme3970	β-Pseudouridine	Nucleotide and derivates	624000	697000	637000	231000	288000	263000	1.27679	0.399387	-1.32414	down
pmf0039	Matrine	Alkaloids	9	9	9	187000	101000	198000	1.29171	18000	14.1357	up
pmf0052	Sophoridine	Alkaloids	66800	55000	58800	178000	187000	202000	1.28544	3.13953	1.65055	up
pmf0057	4,2',4',6'-Tetrahydroxychalcone	Flavone	13900000	10500000	7870000	981000	1540000	899000	1.26871	0.105981	-3.23813	down
pmf0095	Methyl ferulate	Phenylpropanoids	1410000	5460000	964000	288000	243000	228000	1.1536	0.0968854	-3.36758	down
pmf0113	Vestitol	Flavonoid	5490	9	9	20300	19900	18600	1.02346	10.6754	3.41622	up
pmf0124	2-Hydroxymelatonin	Alkaloids	419000	397000	436000	113000	89400	82800	1.28342	0.227796	-2.13419	down
pmf0166	Schizandrin	Phenylpropanoids	4180000	3440000	2610000	917000	1450000	1100000	1.22112	0.338905	-1.56105	down
pmf0173	1,2-Decanediol	Alcohols	722000	743000	753000	1620000	1570000	2110000	1.26883	2.38954	1.25673	up
pmf0174	1-Decanol	Alcohols	21100000	15200000	20200000	51100000	51300000	51200000	1.26812	2.71858	1.44286	up
pmf0175	2-Decanol	Alcohols	21300000	15400000	20100000	50600000	51000000	50300000	1.26841	2.6743	1.41916	up
pmf0181	Saikosaponin B4	Terpene	9	9	9	24200	66200	44400	1.28928	4992.59	12.2856	up
pmf0188	Saikosaponin B3	Terpene	9	9	9	29400	65000	32500	1.28912	4700	12.1984	up
pmf0203	Peonidin 3-O-glucoside chloride	Anthocyanins	9	9	60500	618000	759000	1250000	1.06911	43.4086	5.43991	up
pmf0204	Hyperoside	Flavonoid	412000	667000	179000	876000	994000	1440000	1.02697	2.63116	1.3957	up
pmf0211	Nordihydrocapsaicin	Alkaloids	684000	757000	885000	63000	68300	72000	1.28787	0.0874033	-3.51617	down
pmf0232	Tiliroside	Flavonoid	629000	641000	645000	112000	97100	136000	1.28068	0.180209	-2.47226	down
pmf0245	Kojic acid	Organic acids and derivatives	54500	64200	40000	253000	270000	330000	1.2706	5.37492	2.42624	up
pmf0247	Orientin	Flavonoid	791000	1480000	669000	5650000	6020000	6650000	1.24893	6.23129	2.63953	up
pmf0265	5,7-Dihydroxychromone	Flavonoid	760000	906000	1230000	330000	315000	349000	1.24294	0.343232	-1.54274	down
pmf0269	Tryptophol	Alkaloids	226000	320000	175000	51600	41600	40100	1.26326	0.184882	-2.43532	down
pmf0271	(E)-p-coumaric acid	Phenylpropanoids	1760000	3340000	1290000	9860000	8520000	9160000	1.20877	4.30986	2.10764	up
pmf0275	Herbacetin	Flavonoid	309000	476000	276000	1170000	1140000	1170000	1.24365	3.27992	1.71366	up
pmf0283	Meso-Erythritol	Alcohols	152000	79600	154000	15700	10500	18900	1.2444	0.116961	-3.09591	down
pmf0286	Phytol	Terpene	367000	336000	370000	1700000	2500000	2130000	1.28179	5.89935	2.56056	up
pmf0290	2-Hydroxypyridine	Alkaloids	13600	75000	39200	303000	245000	402000	1.17096	7.43349	2.89404	up
pmf0292	D-erythro-sphinganine	Amino acid and derivatives	68700	72000	109000	39900	36400	28000	1.19507	0.417701	-1.25946	down
pmf0295	Skimmin	Phenylpropanoids	953000	618000	144000	3470000	6910000	4660000	1.14905	8.76968	3.13252	up
pmf0315	Sclareol	Terpene	324000	279000	438000	146000	176000	120000	1.20058	0.424592	-1.23585	down
pmf0325	Glucocheirolin	Terpene	23000	19600	15900	576000	416000	666000	1.28661	28.3419	4.82486	up
pmf0371	Pedalitin	Flavonoid	10900000	9750000	8790000	5150000	3820000	4910000	1.23741	0.471467	-1.08477	down
pmf0382	5,7-Dihydroxy-3',4',5'-trimethoxyflavone	Flavonoid	15000	14000	19800	5900	5610	7450	1.23264	0.388525	-1.36392	down
pmf0388	Dehydrovomifoliol	Alcohols	9	9	9	81900	77300	89300	1.29238	9203.7	13.168	up
pmf0392	Persicogenin	Flavonoid	15800	17700	21100	182000	271000	85800	1.22358	9.86813	3.30278	up
pmf0394	Palmitic acid	Lipids	45200	60400	51700	27500	17800	18200	1.22205	0.403687	-1.30869	down
pmf0406	Phenethyl caffeate	Phenylpropanoids	307000	207000	307000	34300	44300	46800	1.26972	0.152741	-2.71084	down
pmf0411	Phenyl salicylate	Organic acids and derivatives	40900	51800	37600	9	9	9	1.2921	0.000207214	-12.2366	down
pmf0413	Propyl gallate	Organic acids and derivatives	1050000	981000	1800000	313000	294000	352000	1.23419	0.250326	-1.99812	down
pmf0421	Aloin A	Quinones	85100	165000	42200	9	9	9	1.28841	9.23709e-05	-13.4022	down
pmf0423	Sweroside	Terpene	1290000	1040000	1690000	503000	371000	426000	1.23607	0.323383	-1.62868	down
pmf0425	D-tartaric acid	Organic acids and derivatives	27700	48500	56900	120000	184000	137000	1.19431	3.3133	1.72827	up
pmf0446	Gentiopicroside	Terpene	43000	75500	74400	343000	386000	357000	1.2631	5.62986	2.4931	up
pmf0449	Loganic acid	Terpene	86000	94800	114000	9	9	9	1.29183	9.15875e-05	-13.4145	down
pmf0468	Morroniside	Terpene	995000	910000	1060000	9	9	9	1.29204	9.10624e-06	-16.7447	down
pmf0476	Crocetin	Terpene	419000	406000	538000	9	9	9	1.29182	1.98092e-05	-15.6235	down
pmf0482	Cynarin	Organic acids and derivatives	375000	210000	236000	9	9	9	1.29131	3.28867e-05	-14.8921	down
pmf0485	Panose	Carbohydrates	2210000	1760000	372000	4340000	8420000	6150000	1.0518	4.35514	2.12272	up
pmf0504	Nandrolone	Others	794000	858000	1050000	250000	378000	356000	1.23325	0.364175	-1.4573	down
pmf0527	Osthole	Phenylpropanoids	132000	121000	200000	79300	71900	71000	1.17035	0.490508	-1.02765	down
pmf0557	Acid orange 20	Alkaloids	17300000	18600000	19300000	7520000	7360000	6080000	1.28113	0.37971	-1.39703	down
pmf0567	Tectorigenin	Flavonoid	216000	460000	195000	1280000	1720000	981000	1.19046	4.57061	2.19239	up
pmf0574	Sucralose	Carbohydrates	174000	132000	88200	414000	266000	222000	1.07168	2.28818	1.1942	up
pmf0604	β-Caryophyllene	Terpene	1260000	2220000	3130000	1320000	812000	866000	1.00159	0.453555	-1.14065	down
pmf0611	Chalcone	Flavonoid	857000	855000	870000	212000	201000	212000	1.29124	0.24206	-2.04656	down
