# Supplementary material for: Identification of compounds from chufa (Eleocharis dulcis) peels by widely targeted metabolomics
Source: Food Sci Nutr. 2022 Oct 3;11(1):545–54. doi: 10.1002/fsn3.3085 (PMC9834879; doi:10.1002/fsn3.3085)
Supplement: Supplementary file 3 — Supinfo S3 [file FSN3-11-545-s002.xlsx]

#Pathway	ko_ID	Unique compound	compound	Uni_all	compound_all
#KEGG_n	238	KEGG_N	579
Metabolic pathways	ko01100	122	320	238	579	pme2670+pme0032+pme0026+pmc0304+pmb2388+pme1824+pme2435+pme1097+pme1814+pme3827+pme1107+pme0256+pmb1096+pme2575+pmd0023+pmb0873+pme1310+pmb0626+pme2598+pma0791+pmb0786+pmf0604+pme0499+pme3130+pme3965+pme1266+pme3081+pme1637+pme2024+pmb2804+pmb0882+pma6455+pme0138+pme3705+pme2607+pmb2657+pmb0876+pmb0874+pmb2363+pmb0865+pme0279+pmb2855+pme0089+pmb0130+pme2957+pme1408+pmb0848+pme2695+pma6496+pme0007…
Biosynthesis of secondary metabolites	ko01110	91	240	238	579	pme1715+pmb2857+pme1294+pme1506+pme2991+pme0161+pmb0686+pmb3101+pme0197+pme0042+pmb0235+pme3336+pme1368+pme3230+pme0397+pmf0476+pme1416+pme2292+pmb3055+pme1439+pmb0662+pmb3024+pmb0852+pmf0057+pme3140+pme3198+pma1839+pmb1207+pme2555+pme2903+pmb0382+pme1322+pmf0449+pme0199+pme3123+pmb0866+pmb0896+pme0267+pme3154+pmb0165+pme0376+pmb0588+pme2853+pme0050+pme3083+pme1599+pmf0271+pme0379+pmb0576+pmb0628…
Flavone and flavonol biosynthesis	ko00944	46	101	238	579	pmb0696+pmb2986+pmb0576+pme0379+pmb3006+pmb0588+pmb0608+pmb3052+pmb3049+pma0214+pmb0720+pmb1466+pma0359+pmb2850+pme0199+pme0089+pme3288+pmb0723+pmb0629+pma6496+pmb1312+pma6389+pmb3047+pme1544+pmb2999+pmb0712+pmb0662+pma0779+pmb3042+pme0374+pmb3024+pmb0716+pmb0592+pmb0713+pme3267+pme3130+pmb0603+pmb0727+pme3410+pma0825+pme1506+pmb3051+pme0197+pmb0626+pmb0739+pme0363
Flavonoid biosynthesis	ko00941	43	105	238	579	pmb0626+pme1506+pmb0686+pma0791+pme1201+pmb0739+pmb0713+pma0795+pmb0727+pme0450+pme3130+pmb3024+pma0779+pmb0662+pmb0716+pmb3055+pme2895+pme3473+pmb1312+pmb0712+pmf0057+pme2957+pme0089+pme0199+pma6496+pmb0723+pmc1990+pmb1466+pmb0720+pma0214+pme0371+pma0359+pma0249+pme3461+pmb0588+pme3300+pme0376+pme0379+pmb0576+pmb0628+pmb2984+pme1599+pme2319
Biosynthesis of phenylpropanoids	ko01061	20	43	238	579	pmf0057+pmf0271+pme2903+pme1162+pme0379+pme1824+pme3419+pme1439+pme0376+pme2670+pme1578+pme1637+pme0050+pme0450+pme0397+pme2550+pme2706+pme3123+pme2991+pme2957
Phenylpropanoid biosynthesis	ko00940	16	51	238	579	pmb0142+pmb0235+pma0692+pma0633+pme2695+pme2991+pma0149+pme3123+pmf0271+pmb0325+pme3140+pmb0382+pmb1207+pme1439+pmb3055+pme1637
Biosynthesis of plant secondary metabolites	ko01060	13	45	238	579	pme1368+pme0256+pme2550+pme2555+pme1416+pme3827+pme0397+pmf0394+pme2292+pme1408+pme0042+pme0050+pme0026
Phenylalanine metabolism	ko00360	11	30	238	579	pme2695+pme1439+pme2598+pme0176+pme2743+pmf0271+pme1820+pme3198+pme3083+pme0267+pme2903
Isoflavonoid biosynthesis	ko00943	10	23	238	579	pmb0626+pme1578+pme3251+pme0376+pma0791+pme3292+pmb0576+pme0379+pmf0113+pme3230
